# Supplementary material for: Liver-enriched Genes are Associated with the Prognosis of Patients with Hepatocellular Carcinoma
Source: Sci Rep. 2018 Jul 25;8:11197. doi: 10.1038/s41598-018-29237-5 (PMC6060164; doi:10.1038/s41598-018-29237-5)
Supplement: Supplementary file 1 — Table S1 [file 41598_2018_29237_MOESM1_ESM.xlsx]

## Sheet: Tissue specific genelist
Symbol	Entrez Gene ID	Tissue type	Fold
A1BG	1	liver	1410.57
ABCB11	8647	liver	158.185
ABCB4	5244	liver	199.856
ACOT12	134526	liver	210.741
ACPP	55	prostate	477.109
ADH1A	124	liver	947.144
ADH4	127	liver	1252.68
ADIPOQ	9370	breast	222.546
AFM	173	liver	119.142
AGT	183	liver	206.632
AGXT	189	liver	731.426
AHSG	197	liver	38943.7
AKR1C4	1109	liver	3584.08
AKR1D1	6718	liver	2368.23
ALB	213	liver	3991.2
AMBP	259	liver	5938.73
AMDHD1	144193	liver	127.792
ANGPTL3	27329	liver	108.906
ANKRD30A	91074	breast	2749.78
APCS	325	liver	6057.19
APOA1	335	liver	370.26
APOA2	336	liver	116581
APOA4	337	Stomach	109.147
APOA5	116519	liver	13575.3
APOB	338	liver	119.19
APOC1P1	342	liver	4820.11
APOC1	341	liver	206.995
APOC2	344	liver	688.038
APOC3	345	liver	700.566
APOC4	346	liver	15634.9
APOF	319	liver	4068.06
APOH	350	liver	3369.59
AQP10	89872	Stomach	166.605
AQP9	366	liver	121.812
ARG1	383	liver	1097.41
ARID3C	138715	liver	152.172
ASGR1	432	liver	853.097
ASGR2	433	liver	1820.55
ATP2A1	487	head and neck	135.078
ATP4A	495	esophagus	139.04
BAAT	570	liver	5097.86
BPIL2	254240	head and neck	104.718
C14orf68	283600	liver	4090.87
C3P1	388503	liver	12281.6
C3orf72	401089	endometrium	378.956
C4BPB	725	liver	303.226
C6	729	liver	197.513
C8A	731	liver	19273.3
C8B	732	liver	661.341
C8G	733	liver	221.227
C9	735	liver	9444.8
CA5A	763	liver	4987.86
CALML6	163688	head and neck	131.739
CCL16	6360	liver	940.472
CCL25	6370	Stomach	345.878
CD5L	922	liver	331.977
CFHR1	3078	liver	2647.78
CFHR2	3080	liver	229858
CFHR3	10878	liver	2790.34
CFHR4	10877	liver	5991
CFHR5	81494	liver	15040.1
CHRNA2	1135	prostate	432.085
CHRND	1144	head and neck	147.654
CKM	1158	head and neck	102.236
CLEC1B	51266	liver	1287.74
CLEC4G	339390	liver	127.476
CNDP1	84735	liver	118.75
CPB2	1361	liver	262.864
CPLX3	594855	prostate	185.221
CPN1	1369	liver	2438.83
CPN2	1370	liver	154.047
CPNE4	131034	prostate	121.148
CPS1	1373	liver	321.367
CP	1356	liver	137.247
CRP	1401	liver	107923
CSN1S1	1446	breast	2893.61
CYP1A2	1544	liver	1539.74
CYP2A6	1548	liver	2938.01
CYP2A7	1549	liver	2200.78
CYP2B6	1555	liver	168.602
CYP2C8	1558	liver	2062.25
CYP2C9	1559	liver	872.091
CYP2D6	1565	liver	328.857
CYP2D7P1	1564	liver	151.801
CYP2E1	1571	liver	3005.89
CYP3A43	64816	liver	383.776
CYP3A4	1576	liver	429.152
CYP3A7	1551	liver	199.273
CYP4A22	284541	liver	154.717
CYP4F8	11283	prostate	282.231
CYP4Z1	199974	breast	127.287
CYP7A1	1581	liver	345.66
CYP8B1	1582	liver	220.571
EDDM3A	10876	prostate	122.297
F12	2161	liver	384.649
F13B	2165	liver	16763
F2	2147	liver	41714.6
F7	2155	liver	820.876
F9	2158	liver	210451
FAM99A	387742	liver	33837.2
FAM99B	100132464	liver	43431.7
FCN2	2220	liver	389.479
FETUB	26998	liver	254.723
FGA	2243	liver	3619.97
FGB	2244	liver	3605.07
FGF21	26291	liver	5138.58
FGG	2266	liver	759.649
FGL1	2267	liver	22597.7
FMO3	2328	liver	140.197
FOXL2	668	endometrium	540.91
GBP7	388646	liver	1142.86
GCKR	2646	liver	261.566
GC	2638	liver	1352.92
GDEP	118425	prostate	10893.7
GDF2	2658	liver	2252.84
GIP	2695	Stomach	16424
GLRA3	8001	breast	340.15
GNMT	27232	liver	104.876
GYS2	2998	liver	133.723
HABP2	3026	liver	127.103
HAL	3034	liver	173.231
HAMP	57817	liver	2529.09
HAO1	54363	liver	4230.51
HEPHL1	341208	head and neck	224.619
HGFAC	3083	liver	3092.35
HPR	3250	liver	1592.91
HPX	3263	liver	13171.5
HP	3240	liver	3988.62
HRG	3273	liver	589.258
HSD11B1	3290	liver	124.151
HSD17B13	345275	liver	200.446
HULC	728655	liver	6725.74
IGFBP1	3484	liver	1702.87
IL1F9	56300	head and neck	129.206
IL27	246778	liver	159.103
INHBC	3626	liver	1007.84
INHBE	83729	liver	606.171
INS-IGF2	723961	liver	1460.91
ITIH1	3697	liver	72455.6
ITIH2	3698	liver	3385.92
ITIH3	3699	liver	1739.01
ITIH4	3700	liver	2487.54
KBTBD5	131377	head and neck	102.664
KCNIP2	30819	breast	104.274
KLK2	3817	prostate	5113.19
KLK3	354	prostate	14448.7
KLK4	9622	prostate	567.669
KLKB1	3818	liver	463.144
KLKP1	606293	prostate	112.357
KRT16	3868	head and neck	118.946
KRT36	8689	head and neck	3808.57
KRT6B	3854	head and neck	107.404
KRT6C	286887	head and neck	104.045
KRT75	9119	head and neck	275.181
KRT84	3890	head and neck	13322.8
LBP	3929	liver	1054.04
LCE3A	353142	head and neck	261.716
LCE3D	84648	head and neck	216.623
LCE3E	353145	head and neck	101.179
LEAP2	116842	liver	169.206
LECT2	3950	liver	35565.8
LEFTY2	7044	endometrium	237.072
LEP	3952	breast	429.208
LGALS12	85329	breast	119.204
LIPF	8513	esophagus	196.376
LMAN1L	79748	prostate	346.721
LOC121952	121952	head and neck	119.219
LOC284379	284379	bladder	173.121
LOC286002	286002	thyroid	833.845
LOC55908	55908	liver	303.121
LOC613037	613037	endometrium	194.021
LPA	4018	liver	431.091
MASP2	10747	liver	315.568
MAT1A	4143	liver	2225.94
MBL2	4153	liver	64865.7
MLN	4295	Stomach	3335.84
MMP26	56547	endometrium	1618.43
MRAP	56246	breast	162.605
MSMB	4477	prostate	211.941
MT1B	4490	liver	213.401
MUC7	4589	head and neck	24573.1
MUCL1	118430	breast	121.638
MYBPC2	4606	head and neck	137.56
MYBPH	4608	head and neck	145.153
MYF6	4618	head and neck	118.256
MYH1	4619	head and neck	167.225
MYH2	4620	head and neck	137.884
MYOG	4656	head and neck	167.852
NEFH	4744	prostate	540.134
NKX3-1	4824	prostate	137.49
NR1I3	9970	liver	110.93
OBP2A	29991	endometrium	107.795
OIT3	170392	liver	166.675
ONECUT1	3175	liver	305.297
OR51E2	81285	prostate	123.07
ORM1	5004	liver	595.06
ORM2	5005	liver	1057.27
OTOS	150677	thyroid	4749.11
OXTR	5021	breast	113.226
PABPC1L2B	645974	prostate	128.197
PAQR9	344838	liver	401.13
PATE1	160065	prostate	15608.7
PATE2	399967	prostate	871.693
PATE4	399968	prostate	13668.3
PCA3	50652	prostate	187.935
PCGEM1	64002	prostate	928.28
PGA3	643834	esophagus	350.527
PGA4	643847	esophagus	180.551
PGLYRP2	114770	liver	2279.11
PLGLA	285189	liver	276.708
PLGLB2	5342	liver	392.109
PLG	5340	liver	113.671
PLIN1	5346	breast	143.648
PON1	5444	liver	3912.38
POTEG	404785	prostate	561.135
POTEH	23784	prostate	986.262
PRAMEF10	343071	liver	3625.94
PROC	5624	liver	182.999
PRR4	11272	head and neck	258.101
PZP	5858	liver	179.194
RAG2	5897	thyroid	113.455
RBP2	5948	Stomach	319.663
RBP4	5950	liver	324.35
RDH16	8608	liver	782.008
REG3A	5068	Stomach	483.391
RFPL2	10739	prostate	352.369
RGS8	85397	thyroid	442.682
RLN1	6013	prostate	466.117
RPL21	6144	endometrium	291.217
RPL3L	6123	head and neck	110.556
RPS26P11	441502	endometrium	292.452
RPTN	126638	head and neck	214.05
RSPH6A	81492	thyroid	262.55
RTP3	83597	liver	1311.4
S100A7A	338324	head and neck	792.784
S100A7	6278	head and neck	202.126
S100G	795	Stomach	1802.63
SAA1	6288	liver	115.785
SAA2	6289	liver	161.404
SAA4	6291	liver	1942.32
SCGB2A2	4250	breast	1273.18
SDS	10993	liver	377.453
SELV	348303	thyroid	195.2
SEMG1	6406	prostate	317612
SEMG2	6407	prostate	45827.3
SERPINA10	51156	liver	4534.38
SERPINA11	256394	liver	1471.99
SERPINA1	5265	liver	145.723
SERPINA4	5267	liver	140.671
SERPINA6	866	liver	102.583
SERPINA7	6906	liver	6491.11
SERPINC1	462	liver	17184.8
SERPIND1	3053	liver	567.315
SERPINF2	5345	liver	113.344
SHBG	6462	liver	154.524
SLC10A1	6554	liver	9900.71
SLC13A5	284111	liver	272.783
SLC17A2	10246	liver	1127.13
SLC22A10	387775	liver	2977.88
SLC22A1	6580	liver	4113.53
SLC22A25	387601	liver	754.932
SLC22A9	114571	liver	1093.87
SLC26A4	5172	thyroid	113.335
SLC27A5	10998	liver	320.898
SLC2A2	6514	liver	174.163
SLC38A3	10991	liver	309.811
SLC38A4	55089	liver	184.025
SLC6A1	6529	liver	110.112
SLCO1B1	10599	liver	34136.4
SLCO1B3	28234	liver	978.834
SOX3	6658	endometrium	235.079
SP8	221833	prostate	580.846
SPINK2	6691	prostate	145.216
SPP2	6694	liver	288501
SPRR2B	6701	head and neck	913.819
SPRR2D	6703	head and neck	152.277
SPRR2E	6704	head and neck	210.657
SPRR2F	6705	head and neck	417.526
SPRR2G	6706	head and neck	1266.85
SULT2A1	6822	liver	439.727
TARP	445347	prostate	117.894
TAT	6898	liver	249.275
TBX20	57057	bladder	210.577
TBX22	50945	thyroid	232.613
TCAP	8557	head and neck	138.353
TCERG1L	256536	thyroid	164.35
TCF23	150921	endometrium	658.056
TDO2	6999	liver	672.64
TFR2	7036	liver	595.037
TF	7018	liver	1110.39
TGM4	7047	prostate	31489.2
TG	7038	thyroid	6645.08
TMEFF2	23671	prostate	368.768
TMEM114	283953	prostate	502.253
TMPRSS15	5651	Stomach	2254.69
TMPRSS6	164656	liver	326.142
TNNI2	7136	head and neck	113.79
TNNT1	7138	head and neck	117.558
TNNT3	7140	head and neck	101.496
TPI1P3	728402	endometrium	143.123
TPO	7173	thyroid	4577.79
TRH	7200	endometrium	462.095
TSHR	7253	thyroid	1939.52
TTC36	143941	liver	124.435
TTR	7276	liver	5026.43
TUSC5	286753	breast	212.876
TYR	7299	head and neck	127.278
UGT1A3	54659	liver	377.339
UGT1A4	54657	liver	6578.79
UGT2B10	7365	liver	2008.48
UGT2B4	7363	liver	5276
UPK2	7379	bladder	278.054
UROC1	131669	liver	9256.8
USH2A	7399	liver	118.107
VTN	7448	liver	4759.49
ZCCHC12	170261	endometrium	195.568
ZG16B	124220	head and neck	254.922
tAKR	389932	liver	1065.35
